# Supplementary material for: PDBspheres: a method for finding 3D similarities in local regions in proteins
Source: NAR Genom Bioinform. 2022 Oct 10;4(4):lqac078. doi: 10.1093/nargab/lqac078 (PMC9549786; doi:10.1093/nargab/lqac078)
Supplement: lqac078_Supplemental_Files [file lqac078_supplemental_files.zip]

Archive with 8 entries (8 files):
- PDBspheres.README_INSTALLATION.txt
- supp-1.zip
- supp-2.zip
- supp-3.zip
- supp-4.zip
- supp-5.zip
- supp-6.zip
- Supplementary Material.docx
