# Supplementary material for: PDBspheres: a method for finding 3D similarities in local regions in proteins
Source: NAR Genom Bioinform. 2022 Oct 10;4(4):lqac078. doi: 10.1093/nargab/lqac078 (PMC9549786; doi:10.1093/nargab/lqac078)
Supplement: lqac078_Supplemental_Files [file lqac078_supplemental_files.zip › PDBspheres.README_INSTALLATION.txt]

PDBspheres software

Adam T. Zemla, Jonathan E. Allen, Dan Kirshner, Felice C. Lightstone. (2022) "PDBspheres - a method for finding 3D similarities 
in local regions in proteins", bioRxiv preprint https://doi.org/10.1101/2022.01.04.474934

PDBspheres is a structure-based method for finding and evaluating structural similarities in protein regions relevant to 
ligand binding. PDBspheres comprises an exhaustive library of protein structure regions (“spheres”) adjacent to complexed 
ligands derived from the Protein Data Bank (PDB), along with methods to find and evaluate structural matches between a protein 
of interest and spheres in the library. PDBspheres uses the LGA structure alignment algorithm as the main engine for detecting 
structure similarities between the protein of interest and template spheres from the library, which currently contains more 
than 2 million spheres. To assess confidence in structural matches an all-atom-based similarity metric takes sidechain placement 
into account. 


Correspondence should be addressed to:
Adam T. Zemla
Global Security Computing Applications
Lawrence Livermore National Laboratory
Livermore, CA, 94550, USA

Tel: US +1 (925) 423-5571; 
Fax: US +1 (925) 423-6437; 
Email: zemla1@llnl.gov 


AVAILABILITY
The PDBspheres library and scripts how to use the LGA program are made publicly available for download at 
https://github.com/LLNL/PDBspheres

# Library of PDBspheres compound binding sites:
Library.Pdb_HET.at_least_1_HETATM_and_5_CA.list.txt.zip                    size 147M

# Library of PDBspheres short-peptide binding sites:
Library.Pdb_PEP.peptide_25_and_sphere_5_CA.list.txt.zip                    size 7.6M

# A summary table of predicted pocket-ligands for a structural model of papain-like proteinase (PL2pro model: nCoV_nsp3.6w9c_A.pdb).
PDBspheres.COVID19_PL2pro.protein_ligand_summary.txt.zip                   size 7.4K

# Results from PDBspheres analysis of pairwise similarities in binding sites between proteins from PDBbind v.2019. 
PDBspheres.PDBbind_Binding_sites_similarities.GDC_and_affinities.txt.zip   size  21M

# Specifics of assigned EC annotations for each member of created clusters of PDBbind. 
PDBspheres.PDBbind_Clusters.EC_included.txt.zip                            size  37K

# Specifics of assigned GO annotations for each member of created clusters of PDBbind. 
PDBspheres.PDBbind_Clusters.GO_included.txt.zip                            size  76K

# Specifics of assigned SCOP annotations for each member of created clusters of PDBbind. 
PDBspheres.PDBbind_Clusters.SCOP_included.txt.zip                          size  38K

# HTML file allowing interactive overview of predicted clusters of proteins from PDBbind. 
PDBspheres.PDBbind_Clusters.interactive_plot.html.zip                      size 4.0M


SOFTWARE INSTALLATION

1. Download "Library.Pdb_HET.at_least_1_HETATM_and_5_CA.list.txt.zip" from: https://github.com/LLNL/PDBspheres
2. unzip Library.Pdb_HET.at_least_1_HETATM_and_5_CA.list.txt.zip
3. Download "Library.Pdb_PEP.peptide_25_and_sphere_5_CA.list.txt.zip" from: https://github.com/LLNL/PDBspheres
4. unzip Library.Pdb_PEP.peptide_25_and_sphere_5_CA.list.txt.zip
5. Download LGA package (LGA_package_src.tar.gz) from: http://proteinmodel.org/AS2TS/LGA
6. tar -zxvf LGA_package_src.tar.gz
7. mv Library.Pdb_HET.at_least_1_HETATM_and_5_CA.list.txt LGA_package_src/PDBspheres/
8. mv Library.Pdb_PEP.peptide_25_and_sphere_5_CA.list.txt LGA_package_src/PDBspheres/
9. Install local version of the PDB database. For example, the "pdbnxyz.ent" files should be made accessible in the folder "LGA_package_src/PDB_local". 


USAGE
     cd LGA_package_src
     ./runlga.model_sphere_library.pl  model  sphere  library

EXAMPLES OF USAGE

1. Running simple similarity check between PL2pro model ("PDBspheres/nCoV_nsp3.6w9c_A.pdb") and a single  
   compound (HET: Sphere.Y97.35.7los_B.404_B.12.pdb) binding site sphere from preselected PDBspheres.HET_compound_library.txt
   
     cd LGA_package_src
     ./runlga.model_sphere_library.pl  PDBspheres/nCoV_nsp3.6w9c_A.pdb  Sphere.Y97.35.7los_B.404_B.12.pdb  PDBspheres/PDBspheres.HET_compound_library.txt
     
     ./runlga.model_sphere_library.pl  PDBspheres/nCoV_nsp3.6w9c_A.pdb Sphere.ZN.1.7kol_A.505_A.12.pdb     PDBspheres/Pdb_HET.at_least_1_HETATM_and_5_CA.list.txt
     ./runlga.model_sphere_library.pl  PDBspheres/nCoV_nsp3.6w9c_A.pdb Sphere.GOL.14.6bi8_B.1906_B.12.pdb  PDBspheres/Pdb_HET.at_least_1_HETATM_and_5_CA.list.txt

2. Running simple similarity check between PL2pro model ("PDBspheres/nCoV_nsp3.6w9c_A.pdb") and a single 
   short-peptide (PEP: Sphere.6wx4.6wx4_D.6wx4_I.5_3_4_30.12.pdb) binding site sphere from preselected PDBspheres.PEP_peptides_library.txt

     cd LGA_package_src
     ./runlga.model_sphere_library.pl  PDBspheres/nCoV_nsp3.6w9c_A.pdb  Sphere.6wx4.6wx4_D.6wx4_I.5_3_4_30.12.pdb  PDBspheres/PDBspheres.PEP_peptides_library.txt

3. Running similarity check between PL2pro model ("PDBspheres/nCoV_nsp3.6w9c_A.pdb") and 20 compound (HET) sphere binding sites 
   from preselected PDBspheres.HET_compound_library.txt
   
     cd LGA_package_src
     for s in `cut -f15 -d' ' PDBspheres/PDBspheres.HET_compound_library.txt | cut -f3 -d'/' | sort -n -r -k 3 -t. | head -n 20`; do \
     ./runlga.model_sphere_library.pl  PDBspheres/nCoV_nsp3.6w9c_A.pdb $s PDBspheres/PDBspheres.HET_compound_library.txt; \
     done >> TEST.reproduce_results_reported_in_PDBspheres.COVID19_PL2pro.protein_ligand_summary.txt

4. Running similarity check between PL2pro model ("PDBspheres/nCoV_nsp3.6w9c_A.pdb") and short-peptide (PEP) sphere binding sites 
   from preselected PDBspheres.PEP_peptide_library.txt
   
     cd LGA_package_src
     for s in `cut -f15 -d' ' PDBspheres/PDBspheres.PEP_peptides_library.txt | cut -f3 -d'/'`; do \
     ./runlga.model_sphere_library.pl  PDBspheres/nCoV_nsp3.6w9c_A.pdb $s PDBspheres/PDBspheres.PEP_peptides_library.txt; \
     done >> TEST.reproduce_results_reported_in_PDBspheres.COVID19_PL2pro.protein_ligand_summary.txt

5. Results collected in the file: TEST.reproduce_results_reported_in_PDBspheres.COVID19_PL2pro.protein_ligand_summary.txt
   correspond to the subset of results reported in the PDBspheres manuscript (Fig.4): https://www.biorxiv.org/content/10.1101/2022.01.04.474934v2
   Please compare with PDBspheres.COVID19_PL2pro.protein_ligand_summary.txt
